# Supplementary material for: Divergent marine anaerobic ciliates harbor closely related Methanocorpusculum endosymbionts
Source: ISME J. 2024 Jul 10;18(1):wrae125. doi: 10.1093/ismejo/wrae125 (PMC11253715; doi:10.1093/ismejo/wrae125)
Supplement: Table_S1_wrae125 [file table_s1_wrae125.xlsx]

## Sheet: Table S1
strainID	sample_collection_lat	sample_collection_lon	sample_collection_location	sample_habitat	culture_salinity	collection_date	GenBankID_18S	GenBankID_16S	GenBankID_ITS	GenBank_StrainID
Metopus sp. 1 BI27A	41.1805	-71.5683	Great Salt Pond, Block Island, RI	marine	SW	July 2020	PP213520	PP438681	PP215665	BI27A-M
Metopus sp. 1 FRESH26	41.5419	-70.6222	Fresh River, Falmouth, Massachusetts, USA	brackish	H	August 2019	PP213519	PP438713	NA	FRESH26-M
Metopus sp. 1 FARO3	37.0374	-7.80759	Faro, Portugal	marine	SW	2019	PP213521	PP438673	PP215666	FARO3
Metopus sp. 1 FRESH23	41.5419	-70.6222	Fresh River, Falmouth, Massachusetts, USA	brackish	H	August 2019	PP835392	PP438678	PP215667	FRESH23
Metopus sp. 1 FRESH24	41.5419	-70.6222	Fresh River, Falmouth, Massachusetts, USA	brackish	H	August 2019	PP213518	PP438712	NA	FRESH24
Metopus sp. 1 FRESH25	41.5419	-70.6222	Fresh River, Falmouth, Massachusetts, USA	brackish	H	August 2019	PP835393	PP438679	PP215668	FRESH25B-M
Metopus sp. 1 JUD11H	41.3806	-71.5004	Aguntang Brook, Judith Point Pond, Naragansett, RI, USA	brackish	H	August 2019	PP213530	PP438677	PP215669	JUD11H
Metopus sp. 1 JUD8	41.3806	-71.5004	Aguntang Brook, Judith Point Pond, Naragansett, RI, USA	marine	SW	August 2019	PP835394	PP438674	PP215670	JUD8-M
Metopus sp. 1 M4C	41.3806	-71.526	Succotush Rd, Matunuck, RI, USA	marine	SW	June 2021	PP213524	PP438708	NA	M4C
Metopus sp. 1 BLAMEL4B	41.3975	-71.4626	Black Point Trail, Narragansett, Rhode Island, USA	brackish	H	March 2020	PP835391	PP438670	PP229184	BLAMEL4B
Metopus sp. 1 SALT15A-1	41.5422	-70.6263	Salt Pond, Falmouth, Massachusetts, USA	brackish	H	August 2019	PP213531	PP438709	NA	SALT15A-2
Metopus paraes GOOSE2B	41.4606	-71.3278	Goose Neck Cove, Newport, RI, USA	brackish	H	January 2021	PP213528	PP438710	NA	GOOSE2B
Metopus sp. 3 FARO1	37.0171	-7.98733	Faro, Portugal	marine	SW	2019	PP213523	PP438711	NA	FARO1
Metopus sp. 2 SALT15A-2	41.5422	-70.6263	Salt Pond, Falmouth, Massachusetts, USA	brackish	H	August 2019	PP213522	PP438672	PP215653	SALT15A-5
Plagiopyla frontata NAPAT2	41.3088	-71.8797	Napatree Saltpond, RI, USA	brackish	7:3	May 2021	OP186395	PP438703	NA	NAPAT2
Plagiopyla frontata NAPAT2B	41.3088	-71.8797	Napatree Saltpond, RI, USA	brackish	7:3	May 2021	OP186394	PP438704	PP215657	NAPAT2B
Plagiopyla frontata NARRIV13	41.502	-71.4501	Narrow River,North Kingstown, RI, USA	brackish	2:8	August 2019	OP186393	PP438691	PP215678	NARRIV13
Plagiopyla frontata JUD7	41.3806	-71.5004	Aguntang Brook, Judith Point Pond, Naragansett, RI, USA	marine	SW	March 2022	OP186392	PP438707	NA	JUD7
Plagiopyla ovata BI27A	41.1805	-71.5683	Great Salt Pond, Block Island, RI	marine	SW	July 2020	OP186391	PP438697	NA	BI27A-P
Plagiopyla ovata BI29B	41.1756	-71.5747	Great Salt Pond, Block Island, RI	marine	SW	July 2020	OP186390	PP438699	PP215673	BI29B
Plagiopyla ovata BLAPOT2	41.3972	-71.463	Black Point Trail, Narragansett, Rhode Island, USA	marine	SW	April 2020	OP186389	PP438688	PP215674	BLAPOT2
Plagiopyla ovata GB33B	41.6739	-71.4443	Greenwich Bay, Warwick, RI	marine	SW	July 2020	OP186388	PP438689	PP215675	GB33B
Plagiopyla ovata JUD8	41.3806	-71.5004	Aguntang Brook, Judith Point Pond, Naragansett, RI, USA	brackish	SW	August 2019	OP186386	PP438693	NA	JUD8-P
Plagiopyla ovata NINI	41.364	-71.6542	Ninigret Wildlife Refuge	marine	SW	October 2020	OP186384	PP438693	PP215677	NINI
Plagiopyla ovata SARA1B	27.3076	-82.565	Sarasota, Florida, USA	marine	SW	April 2021	OP186383	PP438675	NA	SARA1B
Plagiopyla ovata SARA1B3	27.3076	-82.565	Sarasota, Florida, USA	marine	SW	April 2021	OP186383	PP438676	PP215676	SARA1B3
Plagiopyla ovata GOOSE1A	41.4606	-71.3278	Goose Neck Cove, Newport, RI, USA	brackish	H	January 2021	OP186387	NA	PP215654	GOOSE1A
Plagiopyla ovata JUDRED	41.3804	-71.4993	Aguntang Brook, Judith Point Pond, Naragansett, RI, USA	brackish	SW	March 2022	OP186385	PP438695	PP215658	JUDRED
Plagiopyla sp. 1 FRESH26	41.5419	-70.6222	Fresh River, Falmouth, Massachusetts, USA	brackish	H	August 2019	PP213547	PP438671	PP215671	FRESH26-P
Plagiopyla sp. 1 JUDREDH	41.3804	-71.4993	Point Judith Pond, Narragansett, Rhode Island, USA	brackish	H	March 2022	PP213532	PP438682	PP215659	JUDREDH
Plagiopyla sp. 1 NAPA5A	41.3088	-71.8797	Napatree Saltpond, RI, USA	marine	SW	May 2021	PP213540	PP438701	NA	NAPA5A
Plagiopyla sp. 1 NINI2	41.364	-71.6542	Ninigret Wildlife Refuge	marine	SW	October 2020	PP213548	PP438692	PP215679	NINI2
Plagiopyla sp. 1 BI29A	41.1756	-71.5747	Great Salt Pond, Block Island, RI	marine	SW	July 2020	PP213544	PP438698	NA	BI29A
Plagiopyla sp. 2 OCE1XA	17.0253	54.3025	Salalah, Oman	marine	SW	October 2019	PP213534	PP438685	PP215661	OCE1XA
Plagiopyla sp. 2 OCE1XB	17.0253	54.3025	Salalah, Oman	marine	SW	October 2019	PP213535	PP438686	PP215663	OCE1XB
Plagiopyla sp. 2 OCE2XB	17.0253	54.3025	Salalah, Oman	marine	SW	October 2019	PP213536	PP438687	PP215662	OCE2XB
Plagiopyla sp. 2 BLAPOT	41.3983	-71.4625	Black Point Trail, Narragansett, Rhode Island, USA	marine	SW	April 2020	PP213545	PP438700	NA	BLAPOT
Plagiopyla sp. 3 F1A	9.07496	81.1192	Sri Lanka	marine	SW	2012	PP835390	PP438680	PP215660	F1A
Plagiopyla sp. 3 MEX5B	17.7314	-88.0294	Caye Caulker Island, Belize	marine	SW	April 2018	PP213537	PP438694	NA	MEX5B
Plagiopyla sp. 4 FRESH25B	41.5419	-70.6222	Fresh River, Falmouth, Massachusetts, USA	brackish	H	August 2019	PP213546	PP438690	NA	FRESH25B-P
Plagiopyla sp. 4 GOOSE5	41.4606	-71.3278	Goose Neck Cove, Newport, RI, USA	brackish	7:3	January 2021	PP213541	PP438696	PP215655	GOOSE5
Plagiopyla sp. 4 NARRIVSED	41.502	-71.4501	Narrow River,North Kingstown, RI, USA	brackish	2:8	August 2022	PP213533	PP438684	PP215664	NARRIVSED
Plagiopyla sp. F1B	9.07496	81.1192	Sri Lanka	marine	SW	2012	PP213542	PP438702	NA	F1B
Plagiopyla sp. OYST	41.5367	-70.6401	Oyster Pond, Falmouth, Massachusetts, USA	brackish	2:8	February 2022	PP213539	PP438705	PP215672	OYST
Plagiopyla sp. OYSTR	41.5367	-70.6401	Oyster Pond, Falmouth, Massachusetts, USA	brackish	2:8	February 2022	PP213538	PP438706	NA	OYSTR
