# Supplementary material for: Divergent marine anaerobic ciliates harbor closely related Methanocorpusculum endosymbionts
Source: ISME J. 2024 Jul 10;18(1):wrae125. doi: 10.1093/ismejo/wrae125 (PMC11253715; doi:10.1093/ismejo/wrae125)
Supplement: Table_S2_wrae125 [file table_s2_wrae125.xlsx]

## Sheet: Sheet1
	Plagiopyla nasuta Z294421	Plagiopyla nasuta OQ210938	Plagiopyla nasuta KY5637191	Plagiopyla ramani KY563720	Plagiopyla narasimhamurtii KY563721	OYSTR	OYST	NAPAT2B	Plagiopyla frontata Z294401	Plagiopyla frontata OP114648	NARRIV13	NAPAT2	JUD7	F1B	FRESH25B-P	NARRIVSED	GOOSE5	Plagiopyla mystax AF527757	Plagiopyla rariseta OP114647	JUD8-P	BI29B	GOOSE1A	SARA1B3	JUDRED	BLAPOT2	NINI	Plagiopyla ovata MW762810	SARA1B	GB33B	BI27A-P	F1A	MEX5B	Plagiopyla sp. FJ8751501	BLAPOT	OCE1XA	OCE1XB	OCE2XB	NAPA5A	BI29A	FRESH26-P	JUDREDH	NINI2
Plagiopyla nasuta Z294421		99.187	99.482	94.035	94.853	96.244	96.392	95.291	95.68	95.732	95.659	95.548	95.588	93.594	94.228	94.187	94.122	95	95.066	94.522	94.702	94.624	94.698	94.698	94.772	94.702	94.772	94.772	94.772	94.772	94.632	95	94.559	94.636	94.724	94.779	94.779	94.636	94.567	94.677	94.651	94.779
Plagiopyla nasuta OQ210938	99.187		99.704	94.477	95.368	96.76	96.907	95.732	95.754	96.174	96.1	95.916	96.029	94.107	94.669	94.628	94.563	95.515	95.582	95.037	95.217	95.14	95.214	95.214	95.287	95.217	95.287	95.287	95.287	95.287	95.147	95.515	95.074	95.151	95.165	95.294	95.294	95.151	95.081	95.191	95.165	95.294
Plagiopyla nasuta KY5637191	99.482	99.704		94.404	95.221	96.613	96.76	95.659	95.68	96.1	96.026	95.843	95.956	93.96	94.596	94.555	94.489	95.368	95.434	94.89	95.07	94.993	95.066	95.066	95.14	95.07	95.14	95.14	95.14	95.14	95	95.368	94.926	95.004	95.018	95.147	95.147	95.004	94.934	95.044	95.018	95.147
Plagiopyla ramani KY563720	94.035	94.477	94.404		96.608	95.588	95.735	95.151	95.099	95.518	95.518	95.334	95.448	95.925	96.497	96.458	96.389	96.313	96.9	96.279	96.386	96.31	96.384	96.384	96.458	96.386	96.458	96.458	96.458	96.458	95.796	96.202	96.091	96.168	96.184	96.313	96.313	96.021	96.097	96.208	96.184	96.313
Plagiopyla narasimhamurtii KY563721	94.853	95.368	95.221	96.608		96.618	96.765	96.179	96.127	96.473	96.51	96.363	96.476	96.657	97.306	97.267	97.198	97.71	97.784	97.235	97.417	97.341	97.415	97.415	97.489	97.417	97.489	97.489	97.489	97.489	97.415	97.71	97.563	97.638	97.581	97.71	97.71	97.638	97.566	97.603	97.581	97.71
OYSTR	96.244	96.76	96.613	95.588	96.618		99.853	98.38	98.254	98.528	98.528	98.564	98.529	95.574	96.436	96.542	96.329	96.618	97.353	96.439	96.62	96.834	96.762	96.762	96.691	96.62	96.691	96.691	96.691	96.691	96.691	97.059	96.912	96.988	97.149	97.277	97.277	96.914	96.916	97.1	97.222	97.206
OYST	96.392	96.907	96.76	95.735	96.765	99.853		98.381	98.401	98.675	98.675	98.565	98.676	95.721	96.583	96.544	96.476	96.765	97.5	96.586	96.767	96.691	96.765	96.765	96.838	96.767	96.838	96.838	96.838	96.838	96.838	97.206	97.059	97.134	97.151	97.279	97.279	97.061	97.063	97.247	97.224	97.353
NAPAT2B	95.291	95.732	95.659	95.151	96.179	98.38	98.381		99.136	99.485	99.595	99.595	99.559	95.212	96.219	96.324	96.112	96.473	96.988	95.928	96.109	96.176	96.106	96.25	96.179	96.109	96.179	96.179	96.179	96.179	96.179	96.62	96.547	96.623	96.783	96.912	96.912	96.549	96.698	96.882	97.004	96.988
Plagiopyla frontata Z294401	95.68	95.754	95.68	95.099	96.127	98.254	98.401	99.136		99.43	99.43	99.393	99.431	95.161	96.167	96.127	96.059	96.421	96.935	95.876	96.056	95.98	96.054	96.054	96.127	96.056	96.127	96.127	96.127	96.127	96.127	96.568	96.494	96.57	96.659	96.714	96.714	96.497	96.646	96.829	96.806	96.935
Plagiopyla frontata OP114648	95.732	96.174	96.1	95.518	96.473	98.528	98.675	99.485	99.43		99.853	99.595	99.706	95.504	96.512	96.473	96.405	96.767	97.281	96.222	96.402	96.326	96.4	96.4	96.473	96.402	96.473	96.473	96.473	96.473	96.473	96.914	96.841	96.916	96.932	97.061	97.061	96.843	96.992	97.175	97.153	97.281
NARRIV13	95.659	96.1	96.026	95.518	96.51	98.528	98.675	99.595	99.43	99.853		99.742	99.853	95.541	96.549	96.51	96.442	96.804	97.318	96.258	96.439	96.363	96.436	96.436	96.51	96.439	96.51	96.51	96.51	96.51	96.51	96.951	96.877	96.953	96.969	97.098	97.098	96.88	97.029	97.212	97.19	97.318
NAPAT2	95.548	95.916	95.843	95.334	96.363	98.564	98.565	99.595	99.393	99.595	99.742		99.743	95.395	96.402	96.507	96.295	96.657	97.171	96.112	96.292	96.36	96.289	96.434	96.363	96.292	96.363	96.363	96.363	96.363	96.363	96.804	96.73	96.806	97.022	97.096	97.096	96.733	96.882	97.065	97.188	97.171
JUD7	95.588	96.029	95.956	95.448	96.476	98.529	98.676	99.559	99.431	99.706	99.853	99.743		95.651	96.515	96.476	96.408	96.769	97.283	96.368	96.549	96.329	96.402	96.402	96.476	96.549	96.476	96.476	96.476	96.476	96.476	96.916	96.843	97.063	96.935	97.063	97.063	96.845	97.139	97.177	97.155	97.283
F1B	93.594	94.107	93.96	95.925	96.657	95.574	95.721	95.212	95.161	95.504	95.541	95.395	95.651		98.162	98.124	98.053	96.51	96.949	96.326	96.507	96.287	96.36	96.36	96.434	96.507	96.434	96.434	96.434	96.434	95.996	96.326	96.51	96.73	96.602	96.73	96.73	96.145	96.586	96.552	96.528	96.657
FRESH25B-P	94.228	94.669	94.596	96.497	97.306	96.436	96.583	96.219	96.167	96.512	96.549	96.402	96.515	98.162		99.815	99.741	97.38	97.969	97.087	97.269	97.194	97.267	97.267	97.341	97.269	97.341	97.341	97.341	97.341	97.011	97.343	97.565	97.64	97.657	97.786	97.786	97.343	97.568	97.788	97.657	97.786
NARRIVSED	94.187	94.628	94.555	96.458	97.267	96.542	96.544	96.324	96.127	96.473	96.51	96.507	96.476	98.124	99.815		99.778	97.341	97.931	97.085	97.267	97.337	97.265	97.411	97.339	97.267	97.339	97.339	97.339	97.339	96.972	97.304	97.563	97.638	97.801	97.931	97.931	97.196	97.566	97.64	97.801	97.784
GOOSE5	94.122	94.563	94.489	96.389	97.198	96.329	96.476	96.112	96.059	96.405	96.442	96.295	96.408	98.053	99.741	99.778		97.271	97.86	97.015	97.198	97.122	97.196	97.196	97.269	97.198	97.269	97.269	97.269	97.269	96.903	97.235	97.493	97.568	97.585	97.714	97.714	97.126	97.496	97.57	97.585	97.714
Plagiopyla mystax AF527757	95	95.515	95.368	96.313	97.71	96.618	96.765	96.473	96.421	96.767	96.804	96.657	96.769	96.51	97.38	97.341	97.271		98.006	97.308	97.491	97.415	97.489	97.489	97.563	97.491	97.563	97.563	97.563	97.563	97.858	98.338	98.08	98.155	98.172	98.301	98.301	97.712	97.861	97.972	97.951	98.08
Plagiopyla rariseta OP114647	95.066	95.582	95.434	96.9	97.784	97.353	97.5	96.988	96.935	97.281	97.318	97.171	97.283	96.949	97.969	97.931	97.86	98.006		98.634	98.817	98.743	98.817	98.817	98.891	98.817	98.891	98.891	98.891	98.891	97.71	98.191	98.08	98.155	98.172	98.301	98.301	97.786	98.083	98.193	98.172	98.301
JUD8-P	94.522	95.037	94.89	96.279	97.235	96.439	96.586	95.928	95.876	96.222	96.258	96.112	96.368	96.326	97.087	97.085	97.015	97.308	98.634		99.815	99.594	99.668	99.668	99.742	99.815	99.742	99.742	99.742	99.742	97.603	98.009	97.751	97.972	97.843	97.972	97.972	97.384	97.458	97.513	97.456	97.529
BI29B	94.702	95.217	95.07	96.386	97.417	96.62	96.767	96.109	96.056	96.402	96.439	96.292	96.549	96.507	97.269	97.267	97.198	97.491	98.817	99.815		99.778	99.852	99.852	99.926	100	99.926	99.926	99.926	99.926	97.786	98.192	97.934	98.155	98.026	98.155	98.155	97.566	97.64	97.605	97.583	97.712
GOOSE1A	94.624	95.14	94.993	96.31	97.341	96.834	96.691	96.176	95.98	96.326	96.363	96.36	96.329	96.287	97.194	97.337	97.122	97.415	98.743	99.594	99.778		99.926	99.926	99.852	99.778	99.852	99.852	99.852	99.852	97.71	98.117	97.858	97.934	98.097	98.226	98.226	97.491	97.419	97.529	97.653	97.637
SARA1B3	94.698	95.214	95.066	96.384	97.415	96.762	96.765	96.106	96.054	96.4	96.436	96.289	96.402	96.36	97.267	97.265	97.196	97.489	98.817	99.668	99.852	99.926		99.852	99.926	99.852	99.926	99.926	99.926	99.926	97.784	98.191	97.932	98.007	98.024	98.154	98.154	97.565	97.493	97.603	97.581	97.71
JUDRED	94.698	95.214	95.066	96.384	97.415	96.762	96.765	96.25	96.054	96.4	96.436	96.434	96.402	96.36	97.267	97.411	97.196	97.489	98.817	99.668	99.852	99.926	99.852		99.926	99.852	99.926	99.926	99.926	99.926	97.784	98.191	97.932	98.007	98.171	98.3	98.3	97.565	97.493	97.603	97.727	97.71
BLAPOT2	94.772	95.287	95.14	96.458	97.489	96.691	96.838	96.179	96.127	96.473	96.51	96.363	96.476	96.434	97.341	97.339	97.269	97.563	98.891	99.742	99.926	99.852	99.926	99.926		99.926	100	100	100	100	97.858	98.264	98.006	98.081	98.098	98.227	98.227	97.638	97.566	97.677	97.655	97.784
NINI	94.702	95.217	95.07	96.386	97.417	96.62	96.767	96.109	96.056	96.402	96.439	96.292	96.549	96.507	97.269	97.267	97.198	97.491	98.817	99.815	100	99.778	99.852	99.852	99.926		99.926	99.926	99.926	99.926	97.786	98.192	97.934	98.155	98.026	98.155	98.155	97.566	97.64	97.605	97.583	97.712
Plagiopyla ovata MW762810	94.772	95.287	95.14	96.458	97.489	96.691	96.838	96.179	96.127	96.473	96.51	96.363	96.476	96.434	97.341	97.339	97.269	97.563	98.891	99.742	99.926	99.852	99.926	99.926	100	99.926		100	100	100	97.858	98.264	98.006	98.081	98.098	98.227	98.227	97.638	97.566	97.677	97.655	97.784
SARA1B	94.772	95.287	95.14	96.458	97.489	96.691	96.838	96.179	96.127	96.473	96.51	96.363	96.476	96.434	97.341	97.339	97.269	97.563	98.891	99.742	99.926	99.852	99.926	99.926	100	99.926	100		100	100	97.858	98.264	98.006	98.081	98.098	98.227	98.227	97.638	97.566	97.677	97.655	97.784
GB33B	94.772	95.287	95.14	96.458	97.489	96.691	96.838	96.179	96.127	96.473	96.51	96.363	96.476	96.434	97.341	97.339	97.269	97.563	98.891	99.742	99.926	99.852	99.926	99.926	100	99.926	100	100		100	97.858	98.264	98.006	98.081	98.098	98.227	98.227	97.638	97.566	97.677	97.655	97.784
BI27A-P	94.772	95.287	95.14	96.458	97.489	96.691	96.838	96.179	96.127	96.473	96.51	96.363	96.476	96.434	97.341	97.339	97.269	97.563	98.891	99.742	99.926	99.852	99.926	99.926	100	99.926	100	100	100		97.858	98.264	98.006	98.081	98.098	98.227	98.227	97.638	97.566	97.677	97.655	97.784
F1A	94.632	95.147	95	95.796	97.415	96.691	96.838	96.179	96.127	96.473	96.51	96.363	96.476	95.996	97.011	96.972	96.903	97.858	97.71	97.603	97.786	97.71	97.784	97.784	97.858	97.786	97.858	97.858	97.858	97.858		99.446	98.301	98.376	98.246	98.375	98.375	97.934	98.009	98.119	98.098	98.227
MEX5B	95	95.515	95.368	96.202	97.71	97.059	97.206	96.62	96.568	96.914	96.951	96.804	96.916	96.326	97.343	97.304	97.235	98.338	98.191	98.009	98.192	98.117	98.191	98.191	98.264	98.192	98.264	98.264	98.264	98.264	99.446		98.781	98.856	98.726	98.855	98.855	98.376	98.451	98.562	98.541	98.671
Plagiopyla sp. FJ8751501	94.559	95.074	94.926	96.091	97.563	96.912	97.059	96.547	96.494	96.841	96.877	96.73	96.843	96.51	97.565	97.563	97.493	98.08	98.08	97.751	97.934	97.858	97.932	97.932	98.006	97.934	98.006	98.006	98.006	98.006	98.301	98.781		99.631	99.501	99.631	99.631	98.376	98.746	98.857	98.837	98.966
BLAPOT	94.636	95.151	95.004	96.168	97.638	96.988	97.134	96.623	96.57	96.916	96.953	96.806	97.063	96.73	97.64	97.638	97.568	98.155	98.155	97.972	98.155	97.934	98.007	98.007	98.081	98.155	98.081	98.081	98.081	98.081	98.376	98.856	99.631		99.576	99.705	99.705	98.451	98.82	98.784	98.764	98.893
OCE1XA	94.724	95.165	95.018	96.184	97.581	97.149	97.151	96.783	96.659	96.932	96.969	97.022	96.935	96.602	97.657	97.801	97.585	98.172	98.172	97.843	98.026	98.097	98.024	98.171	98.098	98.026	98.098	98.098	98.098	98.098	98.246	98.726	99.501	99.576		99.871	99.871	98.321	98.544	98.654	98.78	98.763
OCE1XB	94.779	95.294	95.147	96.313	97.71	97.277	97.279	96.912	96.714	97.061	97.098	97.096	97.063	96.73	97.786	97.931	97.714	98.301	98.301	97.972	98.155	98.226	98.154	98.3	98.227	98.155	98.227	98.227	98.227	98.227	98.375	98.855	99.631	99.705	99.871		100	98.45	98.673	98.783	98.91	98.892
OCE2XB	94.779	95.294	95.147	96.313	97.71	97.277	97.279	96.912	96.714	97.061	97.098	97.096	97.063	96.73	97.786	97.931	97.714	98.301	98.301	97.972	98.155	98.226	98.154	98.3	98.227	98.155	98.227	98.227	98.227	98.227	98.375	98.855	99.631	99.705	99.871	100		98.45	98.673	98.783	98.91	98.892
NAPA5A	94.636	95.151	95.004	96.021	97.638	96.914	97.061	96.549	96.497	96.843	96.88	96.733	96.845	96.145	97.343	97.196	97.126	97.712	97.786	97.384	97.566	97.491	97.565	97.565	97.638	97.566	97.638	97.638	97.638	97.638	97.934	98.376	98.376	98.451	98.321	98.45	98.45		98.821	99.078	98.985	99.114
BI29A	94.567	95.081	94.934	96.097	97.566	96.916	97.063	96.698	96.646	96.992	97.029	96.882	97.139	96.586	97.568	97.566	97.496	97.861	98.083	97.458	97.64	97.419	97.493	97.493	97.566	97.64	97.566	97.566	97.566	97.566	98.009	98.451	98.746	98.82	98.544	98.673	98.673	98.821		99.521	99.576	99.705
FRESH26-P	94.677	95.191	95.044	96.208	97.603	97.1	97.247	96.882	96.829	97.175	97.212	97.065	97.177	96.552	97.788	97.64	97.57	97.972	98.193	97.513	97.605	97.529	97.603	97.603	97.677	97.605	97.677	97.677	97.677	97.677	98.119	98.562	98.857	98.784	98.654	98.783	98.783	99.078	99.521		99.687	99.816
JUDREDH	94.651	95.165	95.018	96.184	97.581	97.222	97.224	97.004	96.806	97.153	97.19	97.188	97.155	96.528	97.657	97.801	97.585	97.951	98.172	97.456	97.583	97.653	97.581	97.727	97.655	97.583	97.655	97.655	97.655	97.655	98.098	98.541	98.837	98.764	98.78	98.91	98.91	98.985	99.576	99.687		99.871
NINI2	94.779	95.294	95.147	96.313	97.71	97.206	97.353	96.988	96.935	97.281	97.318	97.171	97.283	96.657	97.786	97.784	97.714	98.08	98.301	97.529	97.712	97.637	97.71	97.71	97.784	97.712	97.784	97.784	97.784	97.784	98.227	98.671	98.966	98.893	98.763	98.892	98.892	99.114	99.705	99.816	99.871
