# Supplementary material for: Divergent marine anaerobic ciliates harbor closely related Methanocorpusculum endosymbionts
Source: ISME J. 2024 Jul 10;18(1):wrae125. doi: 10.1093/ismejo/wrae125 (PMC11253715; doi:10.1093/ismejo/wrae125)
Supplement: Table_S5_wrae125 [file table_s5_wrae125.xlsx]

## Sheet: Sheet1
	BI27A_60_NODE_1024_length_6524_cov_6.011037	BLAMEL4B_54_NODE_1197_length_3244_cov_11.673961	FARO3_48_NODE_1161_length_4761_cov_5.822056	FRESH23_NEW	FRESH24_14_NODE_1347_length_5436_cov_6.713377	FRESH26_18S	FRESH25B_NEW	JUD11H	JUD8	M4C	SALT15A2	MetopuscontortusZ29516Hirt	Metopuscontortus85_DN124_c2_g1_i1_LIND	MetopusmajorOP880426	SALT15A5_34_NODE_1187_length_5881_cov_5.359585	MetopuscontortusMH818531NunesFernandesUnpublished	MetopuscontortusMF360250ShinUnpublished	MetopuscontortusKY432957Omar2017SwanLake	MetopusparapellitusOM801555	MetopuscontortusLC062509Hirakata	MetopusspiculatusOM801554	FAMO1	GOOSE2B	MetopusparaesOM801553	MetopusvestitusMF360251
BI27A_60_NODE_1024_length_6524_cov_6.011037		0	0	0	0	0	0	0	0	0	0.00184502	0	0	0.002	0.00369004	0.0147601	0.00369004	0.00369004	0.00553506	0.0129151	0.0332103	0.0350554	0.0405904	0.0387454	0.0387454
BLAMEL4B_54_NODE_1197_length_3244_cov_11.673961	0		0	0	0	0	0	0	0	0	0.00184502	0	0	0.002	0.00369004	0.0147601	0.00369004	0.00369004	0.00553506	0.0129151	0.0332103	0.0350554	0.0405904	0.0387454	0.0387454
FARO3_48_NODE_1161_length_4761_cov_5.822056	0	0		0	0	0	0	0	0	0	0.00184502	0	0	0.002	0.00369004	0.0147601	0.00369004	0.00369004	0.00553506	0.0129151	0.0332103	0.0350554	0.0405904	0.0387454	0.0387454
FRESH23_NEW	0	0	0		0	0	0	0	0	0	0.00184502	0	0	0.002	0.00369004	0.0147601	0.00369004	0.00369004	0.00553506	0.0129151	0.0332103	0.0350554	0.0405904	0.0387454	0.0387454
FRESH24_14_NODE_1347_length_5436_cov_6.713377	0	0	0	0		0	0	0	0	0	0.00184502	0	0	0.002	0.00369004	0.0147601	0.00369004	0.00369004	0.00553506	0.0129151	0.0332103	0.0350554	0.0405904	0.0387454	0.0387454
FRESH26_18S	0	0	0	0	0		0	0	0	0	0.00184502	0	0	0.002	0.00369004	0.0147601	0.00369004	0.00369004	0.00553506	0.0129151	0.0332103	0.0350554	0.0405904	0.0387454	0.0387454
FRESH25B_NEW	0	0	0	0	0	0		0	0	0	0.00184502	0	0	0.002	0.00369004	0.0147601	0.00369004	0.00369004	0.00553506	0.0129151	0.0332103	0.0350554	0.0405904	0.0387454	0.0387454
JUD11H	0	0	0	0	0	0	0		0	0	0.00184502	0	0	0.002	0.00369004	0.0147601	0.00369004	0.00369004	0.00553506	0.0129151	0.0332103	0.0350554	0.0405904	0.0387454	0.0387454
JUD8	0	0	0	0	0	0	0	0		0	0.00184502	0	0	0.002	0.00369004	0.0147601	0.00369004	0.00369004	0.00553506	0.0129151	0.0332103	0.0350554	0.0405904	0.0387454	0.0387454
M4C	0	0	0	0	0	0	0	0	0		0.00184502	0	0	0.002	0.00369004	0.0147601	0.00369004	0.00369004	0.00553506	0.0129151	0.0332103	0.0350554	0.0405904	0.0387454	0.0387454
SALT15A2	0.00184502	0.00184502	0.00184502	0.00184502	0.00184502	0.00184502	0.00184502	0.00184502	0.00184502	0.00184502		0.00184502	0.002	0.004	0.00553506	0.0129151	0.00553506	0.00553506	0.00738007	0.0147601	0.0350554	0.0369004	0.0424354	0.0405904	0.0405904
MetopuscontortusZ29516Hirt	0	0	0	0	0	0	0	0	0	0	0.00184502		0	0.002	0.00369004	0.0147601	0.00369004	0.00369004	0.00553506	0.0129151	0.0332103	0.0350554	0.0405904	0.0387454	0.0387454
Metopuscontortus85_DN124_c2_g1_i1_LIND	0	0	0	0	0	0	0	0	0	0	0.00184502	0		0.002	0.00369004	0.0147601	0.00369004	0.00369004	0.00553506	0.0129151	0.0332103	0.0350554	0.0405904	0.0387454	0.0387454
MetopusmajorOP880426	0.00184502	0.00184502	0.00184502	0.00184502	0.00184502	0.00184502	0.00184502	0.00184502	0.00184502	0.00184502	0.00369004	0.00184502	0.00184502		0.00553506	0.0166052	0.00553506	0.00553506	0.00738007	0.0110701	0.0350554	0.0369004	0.0424354	0.0405904	0.0405904
SALT15A5_34_NODE_1187_length_5881_cov_5.359585	0.00369004	0.00369004	0.00369004	0.00369004	0.00369004	0.00369004	0.00369004	0.00369004	0.00369004	0.00369004	0.00553506	0.00369004	0.00369004	0.00553506		0.0184502	0	0	0.00184502	0.0129151	0.0295203	0.0313653	0.0369004	0.0350554	0.0350554
MetopuscontortusMH818531NunesFernandesUnpublished	0.0147601	0.0147601	0.0147601	0.0147601	0.0147601	0.0147601	0.0147601	0.0147601	0.0147601	0.0147601	0.0129151	0.0147601	0.0147601	0.0166052	0.0184502		0.0184502	0.0184502	0.0202952	0.0276753	0.0479705	0.0498155	0.0553506	0.0535055	0.0535055
MetopuscontortusMF360250ShinUnpublished	0.00369004	0.00369004	0.00369004	0.00369004	0.00369004	0.00369004	0.00369004	0.00369004	0.00369004	0.00369004	0.00553506	0.00369004	0.00369004	0.00553506	0	0.0184502		0	0.00184502	0.0129151	0.0295203	0.0313653	0.0369004	0.0350554	0.0350554
MetopuscontortusKY432957Omar2017SwanLake	0.00369004	0.00369004	0.00369004	0.00369004	0.00369004	0.00369004	0.00369004	0.00369004	0.00369004	0.00369004	0.00553506	0.00369004	0.00369004	0.00553506	0	0.0184502	0		0.00184502	0.0129151	0.0295203	0.0313653	0.0369004	0.0350554	0.0350554
MetopusparapellitusOM801555	0.00553506	0.00553506	0.00553506	0.00553506	0.00553506	0.00553506	0.00553506	0.00553506	0.00553506	0.00553506	0.00738007	0.00553506	0.00553506	0.00738007	0.00184502	0.0202952	0.00184502	0.00184502		0.0147601	0.0313653	0.0332103	0.0387454	0.0369004	0.0369004
MetopuscontortusLC062509Hirakata	0.0129151	0.0129151	0.0129151	0.0129151	0.0129151	0.0129151	0.0129151	0.0129151	0.0129151	0.0129151	0.0147601	0.0129151	0.0129151	0.0110701	0.0129151	0.0276753	0.0129151	0.0129151	0.0147601		0.0424354	0.0424354	0.0479705	0.0479705	0.0479705
MetopusspiculatusOM801554	0.0332103	0.0332103	0.0332103	0.0332103	0.0332103	0.0332103	0.0332103	0.0332103	0.0332103	0.0332103	0.0350554	0.0332103	0.0332103	0.0350554	0.0295203	0.0479705	0.0295203	0.0295203	0.0313653	0.0424354		0.0166052	0.0369004	0.0350554	0.00922509
FAMO1	0.0350554	0.0350554	0.0350554	0.0350554	0.0350554	0.0350554	0.0350554	0.0350554	0.0350554	0.0350554	0.0369004	0.0350554	0.0350554	0.0369004	0.0313653	0.0498155	0.0313653	0.0313653	0.0332103	0.0424354	0.0166052		0.0313653	0.0295203	0.0258303
GOOSE2B	0.0405904	0.0405904	0.0405904	0.0405904	0.0405904	0.0405904	0.0405904	0.0405904	0.0405904	0.0405904	0.0424354	0.0405904	0.0405904	0.0424354	0.0369004	0.0553506	0.0369004	0.0369004	0.0387454	0.0479705	0.0369004	0.0313653		0.00184502	0.0424354
MetopusparaesOM801553	0.0387454	0.0387454	0.0387454	0.0387454	0.0387454	0.0387454	0.0387454	0.0387454	0.0387454	0.0387454	0.0405904	0.0387454	0.0387454	0.0405904	0.0350554	0.0535055	0.0350554	0.0350554	0.0369004	0.0479705	0.0350554	0.0295203	0.00184502		0.0405904
MetopusvestitusMF360251	0.0387454	0.0387454	0.0387454	0.0387454	0.0387454	0.0387454	0.0387454	0.0387454	0.0387454	0.0387454	0.0405904	0.0387454	0.0387454	0.0405904	0.0350554	0.0535055	0.0350554	0.0350554	0.0369004	0.0479705	0.00922509	0.0258303	0.0424354	0.0405904
