# Supplementary material for: Divergent marine anaerobic ciliates harbor closely related Methanocorpusculum endosymbionts
Source: ISME J. 2024 Jul 10;18(1):wrae125. doi: 10.1093/ismejo/wrae125 (PMC11253715; doi:10.1093/ismejo/wrae125)
Supplement: Table_S6_wrae125 [file table_s6_wrae125.xlsx]

## Sheet: Sheet1
	Z294421Pnasuta	OQ210938Plagiopylanasuta	KY5637191PlagiopylanasutaTP2	KY563720_Plagiopyla_ramani	KY563721_Plagiopyla_narasimhamurtii	OYSTR	OYST	NAPAT2B	Z294401Pfrontata	OP114648Plagiopylafrontata	NARRIV13	NAPAT2	JUD7	F1B	FRESH25B-P	NARRIVSED	GOOSE5	AF527757_Plagiopyla_mystax	OP114647Plagiopylarariseta	JUD8-P	BI29B	GOOSE1A	SARA1B3	JUDRED	BLAPTMUD	NINI	MW762810PlagiopylaovataLR2020090201	SARA1B	GB33B	BI27A-P	PlagiopylaspF1A	MEX5B	FJ8751501PlagiopylaspPHB070910011	BLAPT	OCE1XA	OCE1XB	OCE2XB	NAPA5A	BI29A	FRESH26-P	JUDREDH	NINI2
Z294421Pnasuta		0.00445434	0.00296736	0.0449102	0.038777	0.0297177	0.0296736	0.0365672	0.0348924	0.0356083	0.0356612	0.0356877	0.0363501	0.0470149	0.0426328	0.0433807	0.0433483	0.038003	0.0387481	0.041791	0.0417288	0.041791	0.0417599	0.0417599	0.0417288	0.0417288	0.0417288	0.0417288	0.0417288	0.0417288	0.0410142	0.0372856	0.0424739	0.0402985	0.038835	0.0395227	0.0395227	0.0409836	0.0409836	0.0395227	0.0402985	0.0402385
OQ210938Plagiopylanasuta	0.00445434		0.00148038	0.0425373	0.0356877	0.0266667	0.0266272	0.0342262	0.03415	0.033284	0.0333333	0.0340993	0.0340237	0.0438988	0.0402685	0.0410142	0.0409836	0.0349183	0.0356612	0.0386905	0.038633	0.0386905	0.0386617	0.0386617	0.038633	0.038633	0.038633	0.038633	0.038633	0.038633	0.0379182	0.0342007	0.0393759	0.0372024	0.0364855	0.0364312	0.0364312	0.03789	0.03789	0.0364312	0.0372024	0.0371471
KY5637191PlagiopylanasutaTP2	0.00296736	0.00148038		0.0432836	0.0371747	0.0281481	0.0281065	0.0349702	0.0348924	0.0340237	0.0340741	0.0348406	0.0347633	0.0453869	0.0410142	0.0417599	0.0417288	0.0364042	0.0371471	0.0401786	0.0401189	0.0401786	0.0401487	0.0401487	0.0401189	0.0401189	0.0401189	0.0401189	0.0401189	0.0401189	0.0394052	0.0356877	0.0408618	0.0386905	0.0379747	0.0379182	0.0379182	0.0393759	0.0393759	0.0379182	0.0386905	0.038633
KY563720_Plagiopyla_ramani	0.0449102	0.0425373	0.0432836		0.0245719	0.0312966	0.03125	0.0329341	0.0336072	0.0327381	0.0320417	0.0328113	0.0327381	0.0268256	0.0231516	0.0238984	0.0238806	0.0282738	0.022338	0.0260999	0.0268057	0.0268456	0.0268256	0.0268256	0.0268057	0.0268057	0.0268057	0.0268057	0.0268057	0.0268057	0.0327625	0.0290395	0.030506	0.0283159	0.0275913	0.0275503	0.0275503	0.030506	0.0290179	0.0275503	0.0283159	0.0282738
KY563721_Plagiopyla_narasimhamurtii	0.038777	0.0356877	0.0371747	0.0245719		0.0259451	0.0259067	0.0275503	0.0282318	0.0281273	0.0274074	0.0274481	0.0273871	0.0259259	0.0215293	0.0222717	0.0222552	0.0221729	0.0199852	0.02298	0.022946	0.02298	0.022963	0.022963	0.022946	0.022946	0.022946	0.022946	0.022946	0.022946	0.0244083	0.0214497	0.0236511	0.0214656	0.0214815	0.0214497	0.0214497	0.0221729	0.0221729	0.0214497	0.0222058	0.0221729
OYSTR	0.0297177	0.0266667	0.0281481	0.0312966	0.0259451		0	0.0118606	0.0118431	0.0125369	0.0118168	0.0118168	0.0117994	0.030438	0.0238095	0.0245353	0.0245353	0.0266667	0.0178042	0.0245171	0.0244807	0.0244807	0.0244807	0.0244807	0.0244807	0.0244807	0.0244807	0.0244807	0.0244807	0.0244807	0.0252039	0.0214974	0.0237037	0.0215134	0.0207715	0.0207407	0.0207407	0.022963	0.0222222	0.0200148	0.0207561	0.0207407
OYST	0.0296736	0.0266272	0.0281065	0.03125	0.0259067	0		0.0118519	0.0118256	0.0125184	0.0117994	0.0118081	0.011782	0.0303929	0.0237741	0.0245171	0.0244989	0.0266272	0.0177778	0.0244807	0.0244444	0.0244807	0.0244626	0.0244626	0.0244444	0.0244444	0.0244444	0.0244444	0.0244444	0.0244444	0.0251665	0.0214656	0.0236686	0.0214815	0.0207561	0.0207254	0.0207254	0.022929	0.0221893	0.0199852	0.0207407	0.0207101
NAPAT2B	0.0365672	0.0342262	0.0349702	0.0329341	0.0275503	0.0118606	0.0118519		0.00148588	0.00148038	0	0	0	0.0313199	0.0231689	0.0238984	0.0238984	0.0252976	0.0186289	0.0268657	0.0268256	0.0268456	0.0268456	0.0268256	0.0268256	0.0268256	0.0268256	0.0268256	0.0268256	0.0268256	0.0275503	0.0230827	0.0245536	0.0223547	0.0216095	0.0215774	0.0215774	0.0238095	0.0215774	0.0193596	0.0201042	0.0200893
Z294401Pfrontata	0.0348924	0.03415	0.0348924	0.0336072	0.0282318	0.0118431	0.0118256	0.00148588		0.00221566	0.00147929	0.000740192	0.0014771	0.031994	0.0238628	0.0246085	0.0245902	0.0259837	0.0193309	0.0275503	0.0275093	0.0275503	0.0275298	0.0275298	0.0275093	0.0275093	0.0275093	0.0275093	0.0275093	0.0275093	0.0282318	0.0237741	0.0252413	0.0230483	0.0215774	0.0222883	0.0222883	0.0244989	0.0222717	0.0200594	0.0208178	0.0207869
OP114648Plagiopylafrontata	0.0356083	0.033284	0.0340237	0.0327381	0.0281273	0.0125369	0.0125184	0.00148038	0.00221566		0.00073692	0.00221239	0.00220751	0.0318755	0.0237741	0.0245171	0.0244989	0.0258876	0.0192593	0.0274481	0.0274074	0.0274481	0.0274277	0.0274277	0.0274074	0.0274074	0.0274074	0.0274074	0.0274074	0.0274074	0.0281273	0.0236862	0.0251479	0.022963	0.0222387	0.0222058	0.0222058	0.0244083	0.0221893	0.0199852	0.0207407	0.0207101
NARRIV13	0.0356612	0.0333333	0.0340741	0.0320417	0.0274074	0.0118168	0.0117994	0	0.00147929	0.00073692		0	0	0.0311573	0.0230483	0.0237918	0.0237741	0.0251665	0.0185322	0.0267261	0.0266864	0.0267261	0.0267062	0.0267062	0.0266864	0.0266864	0.0266864	0.0266864	0.0266864	0.0266864	0.0274074	0.022963	0.0244264	0.0222387	0.0215134	0.0214815	0.0214815	0.0236862	0.0214656	0.0192593	0.0200148	0.0199852
NAPAT2	0.0356877	0.0340993	0.0348406	0.0328113	0.0274481	0.0118168	0.0118081	0	0.000740192	0.00221239	0		0	0.0312036	0.0230827	0.0238095	0.0238095	0.0252039	0.0185598	0.0267658	0.0267261	0.0267459	0.0267459	0.0267261	0.0267261	0.0267261	0.0267261	0.0267261	0.0267261	0.0267261	0.0274481	0.022997	0.0244626	0.0222717	0.0215134	0.0214974	0.0214974	0.0237213	0.0214974	0.0192878	0.0200297	0.0200148
JUD7	0.0363501	0.0340237	0.0347633	0.0327381	0.0273871	0.0117994	0.011782	0	0.0014771	0.00220751	0	0		0.0311111	0.0230312	0.0237741	0.0237565	0.0251479	0.0185185	0.0266864	0.0266469	0.0267062	0.0266864	0.0266864	0.0266667	0.0266469	0.0266667	0.0266667	0.0266667	0.0266667	0.0273871	0.022946	0.0244083	0.0222058	0.0214974	0.0214656	0.0214656	0.0236686	0.0214339	0.019245	0.02	0.0199704
F1B	0.0470149	0.0438988	0.0453869	0.0268256	0.0259259	0.030438	0.0303929	0.0313199	0.031994	0.0318755	0.0311573	0.0312036	0.0311111		0.00965108	0.0103935	0.0103858	0.0281273	0.0237037	0.0289103	0.0288675	0.0289318	0.0289103	0.0289103	0.0288889	0.0288675	0.0288889	0.0288889	0.0288889	0.0288889	0.0325926	0.0296296	0.0281273	0.0259259	0.0252226	0.0251852	0.0251852	0.0310881	0.0273669	0.0259259	0.0266864	0.0266469
FRESH25B-P	0.0426328	0.0402685	0.0410142	0.0231516	0.0215293	0.0238095	0.0237741	0.0231689	0.0238628	0.0237741	0.0230483	0.0230827	0.0230312	0.00965108		0	0	0.0215134	0.0155902	0.0215613	0.0215293	0.0215613	0.0215453	0.0215453	0.0215293	0.0215293	0.0215293	0.0215293	0.0215293	0.0215293	0.0244989	0.0215293	0.0192878	0.0170877	0.0163569	0.0163326	0.0163326	0.0222387	0.0178042	0.0170497	0.0170877	0.0170623
NARRIVSED	0.0433807	0.0410142	0.0417599	0.0238984	0.0222717	0.0245353	0.0245171	0.0238984	0.0246085	0.0245171	0.0237918	0.0238095	0.0237741	0.0103935	0		0	0.0222552	0.0163326	0.0223048	0.0222717	0.0222883	0.0222883	0.0222717	0.0222717	0.0222717	0.0222717	0.0222717	0.0222717	0.0222717	0.0252413	0.0222717	0.0200297	0.0178306	0.0170877	0.0170623	0.0170623	0.022997	0.018546	0.0178042	0.0178174	0.0178042
GOOSE5	0.0433483	0.0409836	0.0417288	0.0238806	0.0222552	0.0245353	0.0244989	0.0238984	0.0245902	0.0244989	0.0237741	0.0238095	0.0237565	0.0103858	0	0		0.0222387	0.0163205	0.0222883	0.0222552	0.0222883	0.0222717	0.0222717	0.0222552	0.0222552	0.0222552	0.0222552	0.0222552	0.0222552	0.0252226	0.0222552	0.0200148	0.0178174	0.0170877	0.0170623	0.0170623	0.02298	0.0185322	0.017791	0.0178174	0.017791
AF527757_Plagiopyla_mystax	0.038003	0.0349183	0.0364042	0.0282738	0.0221729	0.0266667	0.0266272	0.0252976	0.0259837	0.0258876	0.0251665	0.0252039	0.0251479	0.0281273	0.0215134	0.0222552	0.0222387		0.0184911	0.022963	0.022929	0.022963	0.022946	0.022946	0.022929	0.022929	0.022929	0.022929	0.022929	0.022929	0.0206948	0.0162602	0.0192024	0.0170118	0.0162842	0.0162602	0.0162602	0.0221566	0.0199409	0.0184775	0.0192308	0.0192024
OP114647Plagiopylarariseta	0.0387481	0.0356612	0.0371471	0.022338	0.0199852	0.0178042	0.0177778	0.0186289	0.0193309	0.0192593	0.0185322	0.0185598	0.0185185	0.0237037	0.0155902	0.0163326	0.0163205	0.0184911		0.0111111	0.0110947	0.0111111	0.0111029	0.0111029	0.0110947	0.0110947	0.0110947	0.0110947	0.0110947	0.0110947	0.0207254	0.0162842	0.0177515	0.0155556	0.0148258	0.0148038	0.0148038	0.0199704	0.0162722	0.0148038	0.0155556	0.0155325
JUD8-P	0.041791	0.0386905	0.0401786	0.0260999	0.02298	0.0245171	0.0244807	0.0268657	0.0275503	0.0274481	0.0267261	0.0267658	0.0266864	0.0289103	0.0215613	0.0223048	0.0222883	0.022963	0.0111111		0	0	0	0	0	0	0	0	0	0	0.0192735	0.0155671	0.0185185	0.0163084	0.0155902	0.0155671	0.0155671	0.0214815	0.0214656	0.0200148	0.0207561	0.0207407
BI29B	0.0417288	0.038633	0.0401189	0.0268057	0.022946	0.0244807	0.0244444	0.0268256	0.0275093	0.0274074	0.0266864	0.0267261	0.0266469	0.0288675	0.0215293	0.0222717	0.0222552	0.022929	0.0110947	0		0	0	0	0	0	0	0	0	0	0.019245	0.015544	0.0184911	0.0162842	0.0155671	0.015544	0.015544	0.0214497	0.0214339	0.0199852	0.0207407	0.0207101
GOOSE1A	0.041791	0.0386905	0.0401786	0.0268456	0.02298	0.0244807	0.0244807	0.0268456	0.0275503	0.0274481	0.0267261	0.0267459	0.0267062	0.0289318	0.0215613	0.0222883	0.0222883	0.022963	0.0111111	0	0		0	0	0	0	0	0	0	0	0.0192735	0.0155671	0.0185185	0.0163205	0.0155786	0.0155556	0.0155556	0.0214815	0.0214815	0.0200148	0.0207561	0.0207407
SARA1B3	0.0417599	0.0386617	0.0401487	0.0268256	0.022963	0.0244807	0.0244626	0.0268456	0.0275298	0.0274277	0.0267062	0.0267459	0.0266864	0.0289103	0.0215453	0.0222883	0.0222717	0.022946	0.0111029	0	0	0		0	0	0	0	0	0	0	0.0192593	0.0155556	0.0185048	0.0163084	0.0155786	0.0155556	0.0155556	0.0214656	0.0214656	0.02	0.0207561	0.0207254
JUDRED	0.0417599	0.0386617	0.0401487	0.0268256	0.022963	0.0244807	0.0244626	0.0268256	0.0275298	0.0274277	0.0267062	0.0267261	0.0266864	0.0289103	0.0215453	0.0222717	0.0222717	0.022946	0.0111029	0	0	0	0		0	0	0	0	0	0	0.0192593	0.0155556	0.0185048	0.0163084	0.0155671	0.015544	0.015544	0.0214656	0.0214656	0.02	0.0207407	0.0207254
BLAPTMUD	0.0417288	0.038633	0.0401189	0.0268057	0.022946	0.0244807	0.0244444	0.0268256	0.0275093	0.0274074	0.0266864	0.0267261	0.0266667	0.0288889	0.0215293	0.0222717	0.0222552	0.022929	0.0110947	0	0	0	0	0		0	0	0	0	0	0.019245	0.015544	0.0184911	0.0162963	0.0155671	0.015544	0.015544	0.0214497	0.0214497	0.0199852	0.0207407	0.0207101
NINI	0.0417288	0.038633	0.0401189	0.0268057	0.022946	0.0244807	0.0244444	0.0268256	0.0275093	0.0274074	0.0266864	0.0267261	0.0266469	0.0288675	0.0215293	0.0222717	0.0222552	0.022929	0.0110947	0	0	0	0	0	0		0	0	0	0	0.019245	0.015544	0.0184911	0.0162842	0.0155671	0.015544	0.015544	0.0214497	0.0214339	0.0199852	0.0207407	0.0207101
MW762810PlagiopylaovataLR2020090201	0.0417288	0.038633	0.0401189	0.0268057	0.022946	0.0244807	0.0244444	0.0268256	0.0275093	0.0274074	0.0266864	0.0267261	0.0266667	0.0288889	0.0215293	0.0222717	0.0222552	0.022929	0.0110947	0	0	0	0	0	0	0		0	0	0	0.019245	0.015544	0.0184911	0.0162963	0.0155671	0.015544	0.015544	0.0214497	0.0214497	0.0199852	0.0207407	0.0207101
SARA1B	0.0417288	0.038633	0.0401189	0.0268057	0.022946	0.0244807	0.0244444	0.0268256	0.0275093	0.0274074	0.0266864	0.0267261	0.0266667	0.0288889	0.0215293	0.0222717	0.0222552	0.022929	0.0110947	0	0	0	0	0	0	0	0		0	0	0.019245	0.015544	0.0184911	0.0162963	0.0155671	0.015544	0.015544	0.0214497	0.0214497	0.0199852	0.0207407	0.0207101
GB33B	0.0417288	0.038633	0.0401189	0.0268057	0.022946	0.0244807	0.0244444	0.0268256	0.0275093	0.0274074	0.0266864	0.0267261	0.0266667	0.0288889	0.0215293	0.0222717	0.0222552	0.022929	0.0110947	0	0	0	0	0	0	0	0	0		0	0.019245	0.015544	0.0184911	0.0162963	0.0155671	0.015544	0.015544	0.0214497	0.0214497	0.0199852	0.0207407	0.0207101
BI27A-P	0.0417288	0.038633	0.0401189	0.0268057	0.022946	0.0244807	0.0244444	0.0268256	0.0275093	0.0274074	0.0266864	0.0267261	0.0266667	0.0288889	0.0215293	0.0222717	0.0222552	0.022929	0.0110947	0	0	0	0	0	0	0	0	0	0		0.019245	0.015544	0.0184911	0.0162963	0.0155671	0.015544	0.015544	0.0214497	0.0214497	0.0199852	0.0207407	0.0207101
PlagiopylaspF1A	0.0410142	0.0379182	0.0394052	0.0327625	0.0244083	0.0252039	0.0251665	0.0275503	0.0282318	0.0281273	0.0274074	0.0274481	0.0273871	0.0325926	0.0244989	0.0252413	0.0252226	0.0206948	0.0207254	0.0192735	0.019245	0.0192735	0.0192593	0.0192593	0.019245	0.019245	0.019245	0.019245	0.019245	0.019245		0.00443787	0.0162602	0.0140637	0.0148148	0.0147929	0.0147929	0.0192166	0.0177384	0.0162722	0.0170244	0.0169993
MEX5B	0.0372856	0.0342007	0.0356877	0.0290395	0.0214497	0.0214974	0.0214656	0.0230827	0.0237741	0.0236862	0.022963	0.022997	0.022946	0.0296296	0.0215293	0.0222717	0.0222552	0.0162602	0.0162842	0.0155671	0.015544	0.0155671	0.0155556	0.0155556	0.015544	0.015544	0.015544	0.015544	0.015544	0.015544	0.00443787		0.0118256	0.0096225	0.0103704	0.010355	0.010355	0.014782	0.0133038	0.0118343	0.0125833	0.0125647
FJ8751501PlagiopylaspPHB070910011	0.0424739	0.0393759	0.0408618	0.030506	0.0236511	0.0237037	0.0236686	0.0245536	0.0252413	0.0251479	0.0244264	0.0244626	0.0244083	0.0281273	0.0192878	0.0200297	0.0200148	0.0192024	0.0177515	0.0185185	0.0184911	0.0185185	0.0185048	0.0185048	0.0184911	0.0184911	0.0184911	0.0184911	0.0184911	0.0184911	0.0162602	0.0118256		0.00221893	0.00296077	0.00295639	0.00295639	0.0155096	0.0110783	0.00960828	0.010355	0.0103397
BLAPT	0.0402985	0.0372024	0.0386905	0.0283159	0.0214656	0.0215134	0.0214815	0.0223547	0.0230483	0.022963	0.0222387	0.0222717	0.0222058	0.0259259	0.0170877	0.0178306	0.0178174	0.0170118	0.0155556	0.0163084	0.0162842	0.0163205	0.0163084	0.0163084	0.0162963	0.0162842	0.0162963	0.0162963	0.0162963	0.0162963	0.0140637	0.0096225	0.00221893		0.00074129	0.000740192	0.000740192	0.0133136	0.0103474	0.00888231	0.00962963	0.00961538
OCE1XA	0.038835	0.0364855	0.0379747	0.0275913	0.0214815	0.0207715	0.0207561	0.0216095	0.0215774	0.0222387	0.0215134	0.0215134	0.0214974	0.0252226	0.0163569	0.0170877	0.0170877	0.0162842	0.0148258	0.0155902	0.0155671	0.0155786	0.0155786	0.0155671	0.0155671	0.0155671	0.0155671	0.0155671	0.0155671	0.0155671	0.0148148	0.0103704	0.00296077	0.00074129		0	0	0.0140637	0.0111029	0.00962963	0.0103704	0.0103627
OCE1XB	0.0395227	0.0364312	0.0379182	0.0275503	0.0214497	0.0207407	0.0207254	0.0215774	0.0222883	0.0222058	0.0214815	0.0214974	0.0214656	0.0251852	0.0163326	0.0170623	0.0170623	0.0162602	0.0148038	0.0155671	0.015544	0.0155556	0.0155556	0.015544	0.015544	0.015544	0.015544	0.015544	0.015544	0.015544	0.0147929	0.010355	0.00295639	0.000740192	0		0	0.0140429	0.0110865	0.00961538	0.010355	0.0103474
OCE2XB	0.0395227	0.0364312	0.0379182	0.0275503	0.0214497	0.0207407	0.0207254	0.0215774	0.0222883	0.0222058	0.0214815	0.0214974	0.0214656	0.0251852	0.0163326	0.0170623	0.0170623	0.0162602	0.0148038	0.0155671	0.015544	0.0155556	0.0155556	0.015544	0.015544	0.015544	0.015544	0.015544	0.015544	0.015544	0.0147929	0.010355	0.00295639	0.000740192	0	0		0.0140429	0.0110865	0.00961538	0.010355	0.0103474
NAPA5A	0.0409836	0.03789	0.0393759	0.030506	0.0221729	0.022963	0.022929	0.0238095	0.0244989	0.0244083	0.0236862	0.0237213	0.0236686	0.0310881	0.0222387	0.022997	0.02298	0.0221566	0.0199704	0.0214815	0.0214497	0.0214815	0.0214656	0.0214656	0.0214497	0.0214497	0.0214497	0.0214497	0.0214497	0.0214497	0.0192166	0.014782	0.0155096	0.0133136	0.0140637	0.0140429	0.0140429		0.00960118	0.00812408	0.00813609	0.00812408
BI29A	0.0409836	0.03789	0.0393759	0.0290179	0.0221729	0.0222222	0.0221893	0.0215774	0.0222717	0.0221893	0.0214656	0.0214974	0.0214339	0.0273669	0.0178042	0.018546	0.0185322	0.0199409	0.0162722	0.0214656	0.0214339	0.0214815	0.0214656	0.0214656	0.0214497	0.0214339	0.0214497	0.0214497	0.0214497	0.0214497	0.0177384	0.0133038	0.0110783	0.0103474	0.0111029	0.0110865	0.0110865	0.00960118		0.0014782	0.00147929	0.0014771
FRESH26-P	0.0395227	0.0364312	0.0379182	0.0275503	0.0214497	0.0200148	0.0199852	0.0193596	0.0200594	0.0199852	0.0192593	0.0192878	0.019245	0.0259259	0.0170497	0.0178042	0.017791	0.0184775	0.0148038	0.0200148	0.0199852	0.0200148	0.02	0.02	0.0199852	0.0199852	0.0199852	0.0199852	0.0199852	0.0199852	0.0162722	0.0118343	0.00960828	0.00888231	0.00962963	0.00961538	0.00961538	0.00812408	0.0014782		0	0
JUDREDH	0.0402985	0.0372024	0.0386905	0.0283159	0.0222058	0.0207561	0.0207407	0.0201042	0.0208178	0.0207407	0.0200148	0.0200297	0.02	0.0266864	0.0170877	0.0178174	0.0178174	0.0192308	0.0155556	0.0207561	0.0207407	0.0207561	0.0207561	0.0207407	0.0207407	0.0207407	0.0207407	0.0207407	0.0207407	0.0207407	0.0170244	0.0125833	0.010355	0.00962963	0.0103704	0.010355	0.010355	0.00813609	0.00147929	0		0
NINI2	0.0402385	0.0371471	0.038633	0.0282738	0.0221729	0.0207407	0.0207101	0.0200893	0.0207869	0.0207101	0.0199852	0.0200148	0.0199704	0.0266469	0.0170623	0.0178042	0.017791	0.0192024	0.0155325	0.0207407	0.0207101	0.0207407	0.0207254	0.0207254	0.0207101	0.0207101	0.0207101	0.0207101	0.0207101	0.0207101	0.0169993	0.0125647	0.0103397	0.00961538	0.0103627	0.0103474	0.0103474	0.00812408	0.0014771	0	0
